# Supplementary material for: Clinical pharmacokinetics and dose recommendations for posaconazole gastroresistant tablets in children with cystic fibrosis
Source: J Antimicrob Chemother. 2021 Aug 30;76(12):3247–54. doi: 10.1093/jac/dkab312 (PMC8598294; doi:10.1093/jac/dkab312)
Supplement: dkab312_Supplementary_Data [file dkab312_supplementary_data.zip]

Archive with 2 entries (1 files):
- dkab312-suppl_data/
- dkab312-suppl_data/PosaPK_NonMem Suppl file.mod
