# Supplementary material for: Clinical pharmacokinetics and dose recommendations for posaconazole gastroresistant tablets in children with cystic fibrosis
Source: J Antimicrob Chemother. 2021 Aug 30;76(12):3247–54. doi: 10.1093/jac/dkab312 (PMC8598294; doi:10.1093/jac/dkab312)
Supplement: dkab312_Supplementary_Data [file dkab312_supplementary_data.zip › dkab312-suppl_data/PosaPK_NonMem Suppl file.mod]

$PROBLEM    Posaconazole Model
$INPUT      ID AGE SEX WT DIAG TAFD TAD AMT FREQ II FORM SS EVID DV
            BLQ LNDV CMT SET LFT ADE MAC ORK RIF H2 PPI RIFB RIFANY
            TIM1 TIME OCC
$DATA      Posa_PK_data_Aug_20_201215.csv IGNORE=@
$SUBROUTINE ADVAN2 TRANS1
$PK
;------ Typicl value of parameters
 TVKA = THETA(1)  ; Absorption rate constant
 TVCL = THETA(2)  ; clearance
 TVV  = THETA(3) ; central volume, allometrically scaled
;------ MU modelling
 MU_1 = LOG(TVKA)
 MU_2 = LOG(TVCL)
 MU_3 = LOG(TVV)
;------ Individual parmaeters
 KA = EXP(MU_1 + ETA(1)) * (WT/70)**(-0.25)
 CL = EXP(MU_2 + ETA(2)) * (WT/70)**0.75
 V  = EXP(MU_3 + ETA(3)) * (WT/70)
;------ Rate constants
  K   = CL/V
  KA = KA
  S2 = V
;
$ERROR
;------ Statistical model
 IPRED = A(2)/V
 Y = IPRED * (1 + EPS(2)) + EPS(1)
;------ Calculate IWRES
 IRES  = DV-IPRED
 ADD   = SQRT(SIGMA(1,1))
 PROP  = SQRT(SIGMA(2,2))*IPRED
 SD    = SQRT(ADD**2 + PROP**2)
 IF(SD==0) SD=1
 IWRES = IRES/SD
 TDV = DV
 IF(TDV < 0.01) TDV = 0.05
$THETA  (0,0.160588)   ; 1. TVKA  (lower bound,initial estimate)
$THETA  (0,8.42888)    ; 2. TVCL (lower bound,initial estimate)
$THETA  (0,185.675)    ; 3. TVV2  (lower bound,initial estimate)
$OMEGA  0  FIX    ; variance for ETA(1), initial estimate
$OMEGA  0.142705  ; variance for ETA(2), initial estimate
$OMEGA  0  FIX    ; variance for ETA(3), initial estimate
$SIGMA  0.145513  ; variance add res error, initial estimate
$SIGMA  0.13229   ; variance prop res error, initial estimate
$ESTIMATION METHOD=1 INTER MAXEVAL=9999 PRINT=1 NOABORT ; calculation method
$COVARIANCE
$TABLE      ID TIME TAD MDV IPRED IWRES CWRES NPDE ESAMPLE=1000
            NOPRINT ONEHEADER FILE=sdtab1
$TABLE      ID CL V KA ETAS(1:3) NOPRINT ONEHEADER FILE=patab1
$TABLE      ID WT LFT NOPRINT ONEHEADER FILE=cotab1
$TABLE      ID SEX SET ADE MAC ORK RIF H2 PPI RIFB NOPRINT ONEHEADER
            FILE=catab1
